# Supplementary material for: Evaluating Spin–Orbit Effects on the Thermochemistry of Proton-Coupled Electron Transfer
Source: Inorg Chem. 2025 Dec 22;65(1):791–801. doi: 10.1021/acs.inorgchem.5c05144 (PMC12801299; doi:10.1021/acs.inorgchem.5c05144)
Supplement: Supplementary file 2 [file ic5c05144_si_002.txt]

1a singlet
1-A' (CS): E(RPBE0-D3(BJ)/def2TZVP) = -2827.41310991
 Re        -0.071209933869      -0.099332762598       0.000000000000
 N          0.483594491772       2.034514044392       0.000000000000
 H         -0.454610488940       2.432417763565       0.000000000000
 P          0.008174065146       0.204031772003       2.355638396195
 P          0.008174065146       0.204031772003      -2.355638396195
 Cl        -2.247275219066       0.883573414957       0.000000000000
 Cl        -0.715795406192      -2.327454065850       0.000000000000
 Cl         2.273688314827      -0.352609801063       0.000000000000
 C          1.153831806845       2.473030809920       1.237296384392
 H          1.268642217253       3.563654506442       1.227208752381
 H          2.150486061153       2.028004609251       1.239151005015
 C          0.351717103457       2.024963466010       2.445899182691
 H         -0.621076217060       2.527469902083       2.447895838069
 H          0.865080914475       2.310670201438       3.366279060077
 C          1.153831806845       2.473030809920      -1.237296384392
 H          2.150486061153       2.028004609251      -1.239151005015
 H          1.268642217253       3.563654506442      -1.227208752381
 C          0.351717103457       2.024963466010      -2.445899182691
 H          0.865080914475       2.310670201438      -3.366279060077
 H         -0.621076217060       2.527469902083      -2.447895838069
 C          1.429831166939      -0.539454072441      -3.275148038805
 H          2.276491515750      -0.094882626646      -2.737184612410
 C          1.510104931410      -2.045714032210      -3.055204370565
 H          1.426174282637      -2.302061508798      -1.999576214363
 H          2.468853418650      -2.420284149301      -3.424779835996
 H          0.719785039154      -2.571957956220      -3.593202593876
 C          1.551258800569      -0.188468012422      -4.749955409430
 H          0.805998590850      -0.720198710051      -5.344534729523
 H          2.535091625986      -0.491422008135      -5.120422958982
 H          1.440353129995       0.879669361291      -4.947823994202
 C         -1.556262336254       0.033133654056      -3.321759951517
 H         -2.269227637252       0.459053163580      -2.605006789595
 C         -1.671993449125       0.813735765351      -4.623540187583
 H         -2.707944378324       0.779264505860      -4.974170601219
 H         -1.048347654316       0.392185359731      -5.412099984588
 H         -1.403953846412       1.865820320673      -4.508820948136
 C         -1.919028714332      -1.435036853088      -3.506879604856
 H         -1.805325236239      -1.999262598809      -2.579005880418
 H         -1.296649428087      -1.903604462793      -4.273023542045
 H         -2.958952544694      -1.521599438811      -3.833496131867
 C         -1.556262336254       0.033133654056       3.321759951517
 H         -2.269227637252       0.459053163580       2.605006789595
 C         -1.671993449125       0.813735765351       4.623540187583
 H         -2.707944378324       0.779264505860       4.974170601219
 H         -1.403953846412       1.865820320673       4.508820948136
 H         -1.048347654316       0.392185359731       5.412099984588
 C         -1.919028714332      -1.435036853088       3.506879604856
 H         -1.296649428087      -1.903604462793       4.273023542045
 H         -1.805325236239      -1.999262598809       2.579005880418
 H         -2.958952544694      -1.521599438811       3.833496131867
 C          1.429831166939      -0.539454072441       3.275148038805
 H          2.276491515750      -0.094882626646       2.737184612410
 C          1.510104931410      -2.045714032210       3.055204370565
 H          1.426174282637      -2.302061508798       1.999576214363
 H          0.719785039154      -2.571957956220       3.593202593876
 H          2.468853418650      -2.420284149301       3.424779835996
 C          1.551258800569      -0.188468012422       4.749955409430
 H          1.440353129995       0.879669361291       4.947823994202
 H          2.535091625986      -0.491422008135       5.120422958982
 H          0.805998590850      -0.720198710051       5.344534729523

1a singlet H-truncated
1-A' (CS): E(RPBE1PBE-D3(BJ)/def2TZVP) = -2355.98342861
 Re         0.282189210966      -0.304043382889      -0.000000000000
 N         -1.310144013075       1.220943518703       0.000000000000
 H         -2.115065040190       0.595917042725       0.000000000000
 P          0.056058569285      -0.086795153791       2.355638396195
 P          0.056058569285      -0.086795153791      -2.355638396195
 Cl        -1.637129700307      -1.724458672918       0.000000000000
 Cl         1.913042097598      -1.953386838721      -0.000000000000
 Cl         1.646860617004       1.619590940077      -0.000000000000
 C         -1.366119789819       2.019931456399       1.237296384392
 H         -2.262269713457       2.652036504722       1.227208752381
 H         -0.491555310771       2.673004954482       1.239151005015
 C         -1.366119789819       1.101153821674       2.445899182691
 H         -2.279229435190       0.496943313435       2.447895838069
 H         -1.365192486099       1.688665422615       3.366279060077
 C         -1.366119789819       2.019931456399      -1.237296384392
 H         -0.491555310771       2.673004954482      -1.239151005015
 H         -2.262269713457       2.652036504722      -1.227208752381
 C         -1.366119789819       1.101153821674      -2.445899182691
 H         -1.365192486099       1.688665422615      -3.366279060077
 H         -2.279229435190       0.496943313435      -2.447895838069
 H          1.080890836296       0.583930010828      -3.057626850008
 H         -0.412714419102      -1.193634687874      -3.093556364101
 H         -0.412714419102      -1.193634687874       3.093556364101
 H          1.080890836296       0.583930010828       3.057626850008

1a triplet
3-A" (CS): E(UPBE0-D3(BJ)/def2TZVP) = -2827.42785609
 Re        -0.106111555920      -0.070021379865       0.000000000000
 N          0.648456356265       1.990853231475       0.000000000000
 H         -0.243563898247       2.488520756467       0.000000000000
 P          0.077065316214       0.229647268913       2.395418025385
 P          0.077065316214       0.229647268913      -2.395418025385
 Cl        -2.248901199755       0.989282555501       0.000000000000
 Cl        -1.015771694323      -2.248640052141       0.000000000000
 Cl         2.201659898875      -0.706141677182       0.000000000000
 C          1.390246560223       2.355586142969       1.221682937775
 H          1.627645645680       3.426175950318       1.203937814976
 H          2.330254129359       1.800028002948       1.196830569955
 C          0.586458840755       2.003756337505       2.458478813889
 H         -0.336104925907       2.592763499196       2.480934462462
 H          1.152552170712       2.249069614648       3.359401369759
 C          1.390246560223       2.355586142969      -1.221682937775
 H          2.330254129359       1.800028002948      -1.196830569955
 H          1.627645645680       3.426175950318      -1.203937814976
 C          0.586458840755       2.003756337505      -2.458478813889
 H          1.152552170712       2.249069614648      -3.359401369759
 H         -0.336104925907       2.592763499196      -2.480934462462
 C          1.416073301470      -0.669521032512      -3.288305555334
 H          2.294718922085      -0.342170357450      -2.718590953404
 C          1.294106499282      -2.176015745304      -3.087846114038
 H          1.115588341217      -2.428604786443      -2.042697029147
 H          2.219821881349      -2.662606900314      -3.406602513219
 H          0.479367041247      -2.592194767875      -3.682637203794
 C          1.618420879491      -0.312025716678      -4.752821439196
 H          0.834107890464      -0.744097246009      -5.376842736046
 H          2.570504170232      -0.722793585646      -5.100934412176
 H          1.639463203083       0.764666915527      -4.934460812758
 C         -1.513911645229       0.203779230470      -3.327248945041
 H         -2.160539036852       0.733193164402      -2.617022643408
 C         -1.534274309013       0.954132799857      -4.651720936121
 H         -2.567968190740       1.035219652415      -5.000160981977
 H         -0.970194612517       0.433193090218      -5.425585757330
 H         -1.138644627171       1.968500909823      -4.570193802752
 C         -2.053248588414      -1.213551928129      -3.466683682563
 H         -2.001675408848      -1.760904413286      -2.523380026946
 H         -1.502150178102      -1.774738184594      -4.224715712381
 H         -3.098976881467      -1.175952086597      -3.782998143750
 C         -1.513911645229       0.203779230470       3.327248945041
 H         -2.160539036852       0.733193164402       2.617022643408
 C         -1.534274309013       0.954132799857       4.651720936121
 H         -2.567968190740       1.035219652415       5.000160981977
 H         -1.138644627171       1.968500909823       4.570193802752
 H         -0.970194612517       0.433193090218       5.425585757330
 C         -2.053248588414      -1.213551928129       3.466683682563
 H         -1.502150178102      -1.774738184594       4.224715712381
 H         -2.001675408848      -1.760904413286       2.523380026946
 H         -3.098976881467      -1.175952086597       3.782998143750
 C          1.416073301470      -0.669521032512       3.288305555334
 H          2.294718922085      -0.342170357450       2.718590953404
 C          1.294106499282      -2.176015745304       3.087846114038
 H          1.115588341217      -2.428604786443       2.042697029147
 H          0.479367041247      -2.592194767875       3.682637203794
 H          2.219821881349      -2.662606900314       3.406602513219
 C          1.618420879491      -0.312025716678       4.752821439196
 H          1.639463203083       0.764666915527       4.934460812758
 H          2.570504170232      -0.722793585646       5.100934412176
 H          0.834107890464      -0.744097246009       5.376842736046

1a triplet H-truncated
3-A" (CS): E(UPBE1PBE-D3(BJ)/def2TZVP) = -2355.98895176
 Re         0.253229803605      -0.301873704930       0.000000000000
 N         -1.332136950959       1.215752451699      -0.000000000000
 H         -2.145728592520       0.598142752396      -0.000000000000
 P          0.052158831394      -0.013905773244       2.395418025385
 P          0.052158831394      -0.013905773244      -2.395418025385
 Cl        -1.576407086922      -1.840087322745      -0.000000000000
 Cl         1.884270629013      -2.008791017644       0.000000000000
 Cl         1.761349557988       1.557167157091       0.000000000000
 C         -1.368817306078       2.041547435314       1.221682937775
 H         -2.254375386715       2.688314585990       1.203937814976
 H         -0.482950791483       2.679904385066       1.196830569955
 C         -1.368817306078       1.164131393758       2.458478813889
 H         -2.278331283488       0.555166973633       2.480934462462
 H         -1.366550756951       1.781087733315       3.359401369759
 C         -1.368817306078       2.041547435314      -1.221682937775
 H         -0.482950791483       2.679904385066      -1.196830569955
 H         -2.254375386715       2.688314585990      -1.203937814976
 C         -1.368817306078       1.164131393758      -2.458478813889
 H         -1.366550756951       1.781087733315      -3.359401369759
 H         -2.278331283488       0.555166973633      -2.480934462462
 H          1.092587855044       0.648364486383      -3.078177034235
 H         -0.416039795632      -1.132720504390      -3.105675351399
 H         -0.416039795632      -1.132720504390       3.105675351399
 H          1.092587855044       0.648364486383       3.078177034235

2a doublet 
2-A" (CS): E(UPBE1PBE-D3(BJ)/def2TZVP) = -2826.81473043
 Re         0.069346150332      -0.029317095611      -0.000000000000
 N         -0.916079889199      -1.677043033366       0.000000000000
 P         -0.071010258330      -0.267444039492       2.412807590365
 P         -0.071010258330      -0.267444039492      -2.412807590365
 Cl         2.216407533816      -0.913276208440      -0.000000000000
 Cl         1.038834367215       2.200769654570      -0.000000000000
 Cl        -2.048050528153       1.041817302081       0.000000000000
 C         -1.543964211212      -2.219786196505       1.199177752432
 H         -1.726092830598      -3.292525609726       1.064432450503
 H         -2.531784099797      -1.744293472804       1.310369852836
 C         -0.701754191616      -1.989700729797       2.439811561395
 H          0.180102920271      -2.635841093649       2.403510292470
 H         -1.262892182218      -2.234895082363       3.343348447379
 C         -1.543964211212      -2.219786196505      -1.199177752432
 H         -2.531784099797      -1.744293472804      -1.310369852836
 H         -1.726092830598      -3.292525609726      -1.064432450503
 C         -0.701754191616      -1.989700729797      -2.439811561395
 H         -1.262892182218      -2.234895082363      -3.343348447379
 H          0.180102920271      -2.635841093649      -2.403510292470
 C         -1.341218590089       0.744397525178      -3.280627805896
 H         -2.218143805705       0.542105240657      -2.653290347391
 C         -1.040096701625       2.234510766599      -3.163560774202
 H         -0.746122096597       2.511833906181      -2.150811958567
 H         -1.930966841248       2.807865429298      -3.432928114006
 H         -0.239716094510       2.529665430178      -3.844304168149
 C         -1.664212933940       0.346748230794      -4.713151377182
 H         -0.876781489408       0.660020892463      -5.400132668644
 H         -2.584727031723       0.846529286348      -5.027897705727
 H         -1.815331858912      -0.727242881992      -4.838106745916
 C          1.519794563121      -0.351817376380      -3.335217864879
 H          2.096466816332      -0.996245870457      -2.660896775825
 C          1.460479395400      -1.019474055067      -4.701523036480
 H          2.478208055563      -1.216744488348      -5.050324106929
 H          0.980820009655      -0.381392399793      -5.444137217863
 H          0.930093102385      -1.973827429717      -4.681006530165
 C          2.220159905392       0.999635768480      -3.380094803662
 H          2.210461532715       1.492786763427      -2.405966418481
 H          1.750729097243       1.665578968293      -4.106914907955
 H          3.260379566507       0.861099746960      -3.686345247150
 C          1.519794563121      -0.351817376380       3.335217864879
 H          2.096466816332      -0.996245870457       2.660896775825
 C          1.460479395400      -1.019474055067       4.701523036480
 H          2.478208055563      -1.216744488348       5.050324106929
 H          0.930093102385      -1.973827429717       4.681006530165
 H          0.980820009655      -0.381392399793       5.444137217863
 C          2.220159905392       0.999635768480       3.380094803662
 H          1.750729097243       1.665578968293       4.106914907955
 H          2.210461532715       1.492786763427       2.405966418481
 H          3.260379566507       0.861099746960       3.686345247150
 C         -1.341218590089       0.744397525178       3.280627805896
 H         -2.218143805705       0.542105240657       2.653290347391
 C         -1.040096701625       2.234510766599       3.163560774202
 H         -0.746122096597       2.511833906181       2.150811958567
 H         -0.239716094510       2.529665430178       3.844304168149
 H         -1.930966841248       2.807865429298       3.432928114006
 C         -1.664212933940       0.346748230794       4.713151377182
 H         -1.815331858912      -0.727242881992       4.838106745916
 H         -2.584727031723       0.846529286348       5.027897705727
 H         -0.876781489408       0.660020892463       5.400132668644

2a doublet H-truncated
2-A" (CS): E(UPBE1PBE-D3(BJ)/def2TZVP) = -2355.37397073
 Re         0.180369866319      -0.226633598805      -0.000000000000
 N         -1.149414292715       1.158191060031       0.000000000000
 P         -0.012350403319      -0.028484009061       2.412807590353
 P         -0.012350403319      -0.028484009061      -2.412807590353
 Cl        -1.238167157732      -2.064841696110      -0.000000000000
 Cl         2.076128446655      -1.749556354919      -0.000000000000
 Cl         1.771647801895       1.533631189154       0.000000000000
 C         -1.507501822717       1.906911423693       1.199177753529
 H         -2.494322407366       2.365306249707       1.064432452067
 H         -0.788492645347       2.734502666655       1.310369853969
 C         -1.507501822717       1.033838093554       2.439811562210
 H         -2.363201302356       0.353435465595       2.403510293340
 H         -1.596148951074       1.639757066070       3.343348448418
 C         -1.507501822717       1.906911423693      -1.199177753529
 H         -0.788492645347       2.734502666655      -1.310369853969
 H         -2.494322407366       2.365306249707      -1.064432452067
 C         -1.507501822717       1.033838093554      -2.439811562210
 H         -1.596148951074       1.639757066070      -3.343348448418
 H         -2.363201302356       0.353435465595      -2.403510293340
 H          0.989260177263       0.704031866885      -3.075919029712
 H         -0.394414183127      -1.182660711450      -3.116768678602
 H         -0.394414183127      -1.182660711450       3.116768678602
 H          0.989260177263       0.704031866885       3.075919029712

2a quartet
4-A' (CS): E(UPBE1PBE-D3(BJ)/def2TZVP) = -2826.80890737
 Re        -0.053732088448      -0.071204270761       0.000000000000
 N          0.814242484170       1.780405855358      -0.000000000000
 P          0.048660197872       0.318791134146       2.449927392197
 P          0.048660197872       0.318791134146      -2.449927392197
 Cl        -2.235360674225       0.832820907423       0.000000000000
 Cl        -0.961389261129      -2.254909300148       0.000000000000
 Cl         2.130707877711      -0.973414143914      -0.000000000000
 C          1.488489849086       2.239377978304       1.189813455137
 H          1.733086414465       3.306010363767       1.085863500905
 H          2.451378686666       1.716845106904       1.340331503251
 C          0.606556101154       2.053934934701       2.413380020167
 H         -0.293905009782       2.665046120781       2.305295212616
 H          1.118168810606       2.346026130837       3.332463499325
 C          1.488489849086       2.239377978304      -1.189813455137
 H          2.451378686666       1.716845106904      -1.340331503251
 H          1.733086414465       3.306010363767      -1.085863500905
 C          0.606556101154       2.053934934701      -2.413380020167
 H          1.118168810606       2.346026130837      -3.332463499325
 H         -0.293905009782       2.665046120781      -2.305295212616
 C          1.362443061261      -0.630710739712      -3.320344343084
 H          2.233304654715      -0.372845687734      -2.704843431347
 C          1.155069953141      -2.136181581511      -3.204676913562
 H          0.941979590128      -2.440665991605      -2.180089127135
 H          2.062827850354      -2.650667305819      -3.530205112385
 H          0.336887842382      -2.475151418471      -3.842139790948
 C          1.632427491596      -0.210685971055      -4.757957223919
 H          0.848539826778      -0.565239206995      -5.429037635196
 H          2.572160987212      -0.658252475157      -5.092924837203
 H          1.721463566298       0.870375989713      -4.879277523813
 C         -1.559859727134       0.329991765122      -3.337270122342
 H         -2.160581822010       0.913576563278      -2.629361174683
 C         -1.552559782809       1.053372009268      -4.676902058891
 H         -2.583806198514       1.198340382368      -5.010552041683
 H         -1.038618197468       0.478218987692      -5.447648583672
 H         -1.085203448761       2.038306830632      -4.618597230749
 C         -2.182831219683      -1.055698353045      -3.429755075948
 H         -2.159580715247      -1.574562973594      -2.469947024186
 H         -1.673432071030      -1.674035628577      -4.171614252249
 H         -3.226525982359      -0.963081831419      -3.740736354903
 C         -1.559859727134       0.329991765122       3.337270122342
 H         -2.160581822010       0.913576563278       2.629361174683
 C         -1.552559782809       1.053372009268       4.676902058891
 H         -2.583806198514       1.198340382368       5.010552041683
 H         -1.085203448761       2.038306830632       4.618597230749
 H         -1.038618197468       0.478218987692       5.447648583672
 C         -2.182831219683      -1.055698353045       3.429755075948
 H         -1.673432071030      -1.674035628577       4.171614252249
 H         -2.159580715247      -1.574562973594       2.469947024186
 H         -3.226525982359      -0.963081831419       3.740736354903
 C          1.362443061261      -0.630710739712       3.320344343084
 H          2.233304654715      -0.372845687734       2.704843431347
 C          1.155069953141      -2.136181581511       3.204676913562
 H          0.941979590128      -2.440665991605       2.180089127135
 H          0.336887842382      -2.475151418471       3.842139790948
 H          2.062827850354      -2.650667305819       3.530205112385
 C          1.632427491596      -0.210685971055       4.757957223919
 H          1.721463566298       0.870375989713       4.879277523813
 H          2.572160987212      -0.658252475157       5.092924837203
 H          0.848539826778      -0.565239206995       5.429037635196

2a quartet H-truncated
4-A' (CS): E(UPBE1PBE-D3(BJ)/def2TZVP) = -2355.36392902
 Re         0.271095442913      -0.214140822001      -0.000000000000
 N         -1.362288998813       1.016263657585       0.000000000000
 P         -0.089485123453      -0.033690686768       2.449927392197
 P         -0.089485123453      -0.033690686768      -2.449927392197
 Cl        -1.062495765459      -2.163063421292       0.000000000000
 Cl         2.221302699066      -1.551713570130      -0.000000000000
 Cl         1.603488687799       1.737906529358      -0.000000000000
 C         -1.672700144774       1.770524778949       1.189813455137
 H         -2.666176814096       2.229367053622       1.085863500905
 H         -0.963216450853       2.605287262109       1.340331503251
 C         -1.672700144774       0.869305461490       2.413380020167
 H         -2.456020934868       0.113861463654       2.305295212616
 H         -1.853266697450       1.430073284557       3.332463499325
 C         -1.672700144774       1.770524778949      -1.189813455137
 H         -0.963216450853       2.605287262109      -1.340331503251
 H         -2.666176814096       2.229367053622      -1.085863500905
 C         -1.672700144774       0.869305461490      -2.413380020167
 H         -1.853266697450       1.430073284557      -3.332463499325
 H         -2.456020934868       0.113861463654      -2.305295212616
 H          0.826457191731       0.798845791662      -3.114570268215
 H         -0.350678100730      -1.234299045686      -3.127720564261
 H         -0.350678100730      -1.234299045686       3.127720564261
 H          0.826457191731       0.798845791662       3.114570268215

Mes*OH singlet
1-A' (CS): E(RPBE1PBE-D3(BJ)/def2TZVP) = -778.610499101
 C       0.4002753072     1.1800939279     0.0000000000
 C      -0.4785226240    -1.4712243815     0.0000000000
 C       1.3467962031     0.1467331188     0.0000000000
 C      -0.9810952698     0.9198839402     0.0000000000
 C      -1.3752451535    -0.4087675726     0.0000000000
 C       0.8704504733    -1.1632632063     0.0000000000
 H      -2.4332722119    -0.6295042469     0.0000000000
 H       1.5855450449    -1.9707579464     0.0000000000
 O       0.7758545198     2.4909232905     0.0000000000
 H       1.7328929096     2.5417556606     0.0000000000
 C      -1.0023814808    -2.9025564550     0.0000000000
 C      -2.0150487303     2.0474716535     0.0000000000
 C       2.8557919808     0.4224732213     0.0000000000
 C       0.1242971840    -3.9297815510     0.0000000000
 H       0.7569749595    -3.8360899474     0.8862196554
 H       0.7569749595    -3.8360899474    -0.8862196554
 H      -0.2987447142    -4.9372050069     0.0000000000
 C      -1.8590247761    -3.1322569243     1.2490051670
 H      -1.2688676609    -2.9817385612     2.1562053252
 H      -2.2510108910    -4.1534294031     1.2601828311
 H      -2.7086221820    -2.4474449779     1.2862624427
 C      -1.8590247761    -3.1322569243    -1.2490051670
 H      -2.7086221820    -2.4474449779    -1.2862624427
 H      -2.2510108910    -4.1534294031    -1.2601828311
 H      -1.2688676609    -2.9817385612    -2.1562053252
 C      -1.8619236983     2.9113107415    -1.2583339233
 H      -0.8827184620     3.3827365767    -1.3110883878
 H      -2.6229418649     3.6969514614    -1.2612194666
 H      -2.0016407062     2.3038929043    -2.1563842949
 C      -1.8619236983     2.9113107415     1.2583339233
 H      -0.8827184620     3.3827365767     1.3110883878
 H      -2.0016407062     2.3038929043     2.1563842949
 H      -2.6229418649     3.6969514614     1.2612194666
 C      -3.4427996662     1.5038936453     0.0000000000
 H      -3.6517710618     0.9011629694     0.8872617096
 H      -3.6517710618     0.9011629694    -0.8872617096
 H      -4.1410011747     2.3439561577     0.0000000000
 C       3.2765028344     1.1834721624     1.2679999579
 H       3.0290411645     0.5945814092     2.1536446890
 H       2.7995407642     2.1572453569     1.3995529242
 H       4.3567112589     1.3512351733     1.2602795491
 C       3.2765028344     1.1834721624    -1.2679999579
 H       2.7995407642     2.1572453569    -1.3995529242
 H       3.0290411645     0.5945814092    -2.1536446890
 H       4.3567112589     1.3512351733    -1.2602795491
 C       3.6686758472    -0.8730798950     0.0000000000
 H       3.4686425677    -1.4784867163     0.8864465247
 H       4.7330645415    -0.6267218206     0.0000000000
 H       3.4686425677    -1.4784867163    -0.8864465247

Mes*OH singlet H-truncated (phenol)
1-A' (CS): E(RPBE1PBE-D3(BJ)/def2TZVP) = -307.235852150
 C       0.4006880000     1.1792940000     0.0000000000
 C      -0.4784720000    -1.4720490000     0.0000000000
 H      -0.8498824135    -2.4877448544     0.0000000000
 C       1.3468770000     0.1457640000     0.0000000000
 H       2.4129557594     0.3413075666     0.0000000000
 C      -0.9806940000     0.9192970000     0.0000000000
 H      -1.7106737894     1.7167301485     0.0000000000
 C      -1.3751370000    -0.4093610000     0.0000000000
 C       0.8704880000    -1.1642080000     0.0000000000
 H      -2.4332350000    -0.6302470000     0.0000000000
 H       1.5864500000    -1.9709710000     0.0000000000
 O       0.7769920000     2.4900770000     0.0000000000
 H       1.7340370000     2.5405220000     0.0000000000

Mes*O doublet
2-A" (CS): E(UPBE1PBE-D3(BJ)/def2TZVP) = -777.978913842
 C       0.4300785629     1.2390378302     0.0000000000
 C      -0.4586347651    -1.4523133603     0.0000000000
 C       1.3886865263     0.1329573425     0.0000000000
 C      -1.0015390992     0.9260468599     0.0000000000
 C      -1.3792793589    -0.3882190705     0.0000000000
 C       0.9086116427    -1.1548449178     0.0000000000
 H      -2.4329836708    -0.6309197836     0.0000000000
 H       1.6109917548    -1.9742691706     0.0000000000
 O       0.8214106527     2.4193513354     0.0000000000
 C      -0.9827191756    -2.8776453788     0.0000000000
 C      -2.0200495470     2.0541207896     0.0000000000
 C       2.8794536807     0.4291465533     0.0000000000
 C       0.1350408738    -3.9146592589     0.0000000000
 H       0.7683616475    -3.8294879441     0.8861919029
 H       0.7683616475    -3.8294879441    -0.8861919029
 H      -0.3003131730    -4.9163927751     0.0000000000
 C      -1.8424915691    -3.0954398598     1.2511640851
 H      -1.2529669578    -2.9474942466     2.1589306284
 H      -2.2342680510    -4.1160516013     1.2605041708
 H      -2.6916383222    -2.4106258763     1.2863534971
 C      -1.8424915691    -3.0954398598    -1.2511640851
 H      -2.6916383222    -2.4106258763    -1.2863534971
 H      -2.2342680510    -4.1160516013    -1.2605041708
 H      -1.2529669578    -2.9474942466    -2.1589306284
 C      -1.8415494206     2.9181979666    -1.2560778776
 H      -0.8552338857     3.3767806463    -1.2817582326
 H      -2.5968838941     3.7088734607    -1.2648768573
 H      -1.9735864707     2.3170825552    -2.1597899546
 C      -1.8415494206     2.9181979666     1.2560778776
 H      -0.8552338857     3.3767806463     1.2817582326
 H      -1.9735864707     2.3170825552     2.1597899546
 H      -2.5968838941     3.7088734607     1.2648768573
 C      -3.4517401793     1.5239783853     0.0000000000
 H      -3.6663709554     0.9231787259     0.8876877545
 H      -3.6663709554     0.9231787259    -0.8876877545
 H      -4.1431229953     2.3692495810     0.0000000000
 C       3.2507965104     1.2297799824     1.2561043307
 H       2.9975350647     0.6689863254     2.1598412113
 H       2.7320236183     2.1857222836     1.2801025420
 H       4.3286677753     1.4136486656     1.2650099010
 C       3.2507965104     1.2297799824    -1.2561043307
 H       2.7320236183     2.1857222836    -1.2801025420
 H       2.9975350647     0.6689863254    -2.1598412113
 H       4.3286677753     1.4136486656    -1.2650099010
 C       3.7138916531    -0.8498541765     0.0000000000
 H       3.5290875599    -1.4606128010     0.8875059095
 H       4.7727296773    -0.5822890886     0.0000000000
 H       3.5290875599    -1.4606128010    -0.8875059095

Mes*O doublet H-truncated (phenoxy)
2-A" (CS): E(UPBE1PBE-D3(BJ)/def2TZVP) = -306.590089742
 C       0.4287470000     1.2397990000     0.0000000000
 C       0.9076800000    -1.1538790000     0.0000000000
 C      -0.4593290000    -1.4521190000     0.0000000000
 H      -0.8030466347    -2.4780600476     0.0000000000
 C       1.3873950000     0.1340900000     0.0000000000
 H       2.4417846027     0.3763237353     0.0000000000
 C      -1.0028860000     0.9260230000     0.0000000000
 H      -1.7042910964     1.7496225486     0.0000000000
 C      -1.3804930000    -0.3883650000     0.0000000000
 H      -2.4342010000    -0.6312620000     0.0000000000
 H       1.6113040000    -1.9723290000     0.0000000000
 O       0.8201430000     2.4201630000     0.0000000000
